# Supplementary material for: From ecology to evolution: plasmid- and colicin-mediated persistence of antibiotic-resistant Escherichia coli in gulls
Source: mSystems. 2025 Dec 29;11(2):e01663-25. doi: 10.1128/msystems.01663-25 (PMC12911396; doi:10.1128/msystems.01663-25)
Supplement: Table S1 — Sequences of used primers. [file msystems.01663-25-s0007.xlsx]

## Sheet: List1
Sequence type detection
ST	Gene	Orientation	Sequence
11893	DvDh	Forward	TTAATTACCTGCAACAACTCCG
		Reverse	GAAAAACGCGGACTTTTTACAG
11138	YcjS	Forward	AGGTCTTTGTGAAAAGTGCAAT
		Reverse	AACGTAAATCTCTCCCAAAACG
Plasmid and resistance genes detection
Plasmid	Gene	Orientation	Sequence
IncF	blaCMY-2	Forward	TGGCCAGAACTGACAGGCAAA
		Reverse	TTTCTCCTGAACGTGGCTGGC
IncI1	blaCTX-M	Forward	TCTTCCAGAATAAGGAATCCC
		Reverse	CCGTTTCCGCTATTACAAAC
	blaTEM	Forward	ACAGCGGTAAGATCCTTGAGAG
		Reverse	ATAACTACGATACGGGAGGGC
