# Supplementary material for: From ecology to evolution: plasmid- and colicin-mediated persistence of antibiotic-resistant Escherichia coli in gulls
Source: mSystems. 2025 Dec 29;11(2):e01663-25. doi: 10.1128/msystems.01663-25 (PMC12911396; doi:10.1128/msystems.01663-25)
Supplement: Table S2 — Statistical methods and results overview. [file msystems.01663-25-s0008.xlsx]

## Sheet: Competition experiments
ST	Rep1	Rep2	Rep3	Rep4	Rep5	Rep6	Rep7	Rep8	Rep9	Rep10	Rep11	Rep12	Sum	Percentage
ST11138	87	90	91	90	89	107	86	84	85	86	73	90	1058	0.967978
ST11893	1	0	1	3	4	0	5	5	1	2	1	0	23	0.021043
ST11138T	0	1	0	0	0	0	1	0	5	2	0	1	10	0.00914913
ST11893T	2	0	0	0	0	0	0	0	0	0	0	0	2	0.00182983
													1093	1
Mann-Whitney U test
p-value	ST11138	ST11893	ST11138T	ST11893T
ST11138	X	< 0.00001	< 0.00001	< 0.00001
ST11893	< 0.00001	X	0.1118	0.0061
ST11138T	< 0.00001	0.1118	X	0.1936
ST11893T	< 0.00001	0.0061	0.1936	X

## Sheet: Relative fitness
ST11893 (AUC)	ST165 (AUC)	ST11138 (AUC)	ST665 (AUC)		Mann-Whitney U test
68261	66993	68886.7	61691.1		p-value	ST11893	ST165	ST11138	ST665
63136.5	59570.4	65198.7	70316.7		ST11893	X	0.0078	< 0.00001	0.9561
61467.2	56607.7	64891.2	72887.1		ST165	0.0078	X	< 0.00001	< 0.00001
61840.1	59403.8	64487.1	59895		ST11138	< 0.00001	< 0.00001	X	< 0.00001
60944.8	56797.9	65590.8	66301.5		ST665	0.9561	< 0.00001	< 0.00001	X
60469.3	55389.4	65507.3	71046.3
59401.7	55374	65655.8	68028.9
62189.1	57508.9	65302.5	68602.5
64192.6	58882.9	66374.9	70482.3
67948.1	65875	70318	55118.7
65864.7	63958.9	68478	68980.1
59341.5	58549.7	63931.4	67698
55293	57900.5	63689.6	52279.2
54427.2	54758.5	65746.3	67287.6
52527.6	56260.9	65092.1	60344.6
52282	57169.9	64836.5	65901.1
53926.7	55541	65313.2	59400
55010.5	56638.7	65472.9	71709.3
58190.3	60543.3	66176.1	66077.1
64511	63624.4	69920.2	73054.8
68825	66668.9	70366.9	51377.4
64878.9	61740.5	66716.2	51163.7
61265.3	56810.5	65231.9	51488.6
60896	57470.6	65409	51737.4
60312.2	54921.8	65384.2	52852.9
61774.7	56603.5	66347.7	53141.8
60399.2	57839.3	65754.8	51669.4
61886.8	58847.7	65945.6	56064.2
62869.9	59541.9	68310.1	51781.9
67012.5	64886.5	71389.7	53563.1
55758.9	60719.1	67104.3	47669.7
53821.8	60140.1	66355.6	51357
53241	59252.4	65003.2	52938.9
53255.1	60306.5	64601.7	51453.6
56401.2	58747.9	66081.9	57706.5
62735.1	59233.8	65937.4	54558.6
58930.8	59478.4	63357.8	51561.6
52594.5	63379.6	65330.9	49824.3
53368.8	64327.5	65295.4	53047.5
40003.8	69480	65183.3	51033.6
42957.9	62784.2	68088	51891
40426.7	59847.7	63959.2	53871.3
43916.4	59504.9	64598.3	51914.7
56009.7	59140.6	64860.1	52872
47840.4	58444.8	63969	49296.3
43164.9	59314.5	64361.4	53139.6
42036.8	59605.3	65555	54215.4
57277.8	57445.8	64906	50737.5
61586.6	58004.1	65886.3	51123
52833.6	65403.6	68522.4	50517
43057.8	60999.5	68245.2	52521
41827.9	57581.5	64103.2	49952.1
45538.7	57501.4	65071.7	51539.1
43101.9	57071.7	61428	51550.2
43087.1	58031.9	67261.6	51440.1
48681.9	56924.2	67765.3	50651.4
45881.1	58314.4	65062.1	51099.3
47890.8	58015.5	66511.9	52838.4
48427.2	57778.4	68638.9	51879
46917.9	62883.8	68286.1	49991.1
	61150.7	69215.7
	55905.7	65279.1
	55875.1	65199.8
	55403.9	66647.9
	55845.5	66427.5
	57673.7	65448.2
	56004.3	68687
	58791.5	67403.5
	58634.5	67471.9
	60351.2	70847.6
	59786.7	71816.2
	57072.5	66821.7
	55265.8	66202
	56526.3	68406.6
	56304.7	69897.6
	55993.3	68907.3
	56138.3	67836.6
	54147.2	69469.3
	56795.2	69876.8
	60318.4	71352.9
	58247.5	69258.6
	56555.9	67322.6
	59271	65205.1
	59828.4	67420.3
	55344.8	66280.7
	55925.9	66588.1
	55974.5	66102.4
	55223.8	66758.4
	58943.6	68523.7
	61071.9	69236.9
	61883	66112.8
	59094.2	65051.6
	56170.3	64555.9
	56472.8	63880.7
	60588.8	64108
	61903.9	65053.4
	59684.9	63073
	59193.5	64263.8
	61246.1	64714.3
	63075.6	66016.8
	65559.4	65476
	58958.6	65728.1
	57702.5	63647.5
	61215	64433.5
	60861.8	63289.5
	60636.2	63867.2
	55833.6	65131.9
	61959.7	65534.6
	63279.6	63926.5
	64318	64518.5
	63107.4	71621
	58377.4	70843.2
	55897.6	68923.3
	56617.7	68842.8
	60418.9	69261.6
	59649.5	67877.4
	58780.6	70549.3
	60272.2	67737.1
	61618.3	69175.5
	63049.4	72335.4
		70365.8
		67603.1
		68770.1
		67740.3
		69110.1
		68557.7
		65902.3
		68744.5
		68793.8
		68439.8
		69706.5
		67663.9
		64860.8
		65330.5
		65068.5
		65600.1
		66856.3
		66173.6
		69237.5
		69817.4
		70764
		68500.4
		68522.9
		66282.3
		69555.9
		69595.4
		68238
		67635.4
		69663.3
		70441
		82943.1
		81019.2
		78466.8
		78259.8
		75527.4
		71010.9
		77131.2
		66937.5
		79455.6
		79399.2
		65546.6
		70586.1
		73538.6
		70204.9
		77260.5
		69384.6
		74439.9
		72736.2
		71438.9
		59047.7
		62653.9
		62990.6
		62913.2
		63763.7
		62157.6
		58689
		59425.7
		61270.2
		61287.8
		60866.1

## Sheet: Plasmid conjugation frequency
Plasmid	ST	Frequency			Mann-Whitney U test
IncF	11893	5.625e-06			p-value	IncF	IncI1
IncF	11893	5e-06			IncF	X	0.0332
IncF	11893	1.1e-05			IncI1	0.0332	X
IncF	11893	6.66667e-06
IncF	11893	2.30769e-06			Mann-Whitney U test
IncF	11893	1e-05			p-value	ST11893	ST165	ST11138	ST665
IncF	11893	5.29412e-06			ST11893	X	0.0349	0.0455	0.2501
IncF	11893	5.71429e-06			ST165	0.0349	X	0.0385	0.0688
IncF	11893	7e-06			ST11138	0.0455	0.0385	X	0.5287
IncF	11893	1.62602e-07			ST665	0.2501	0.0688	0.5287	X
IncF	11893	5e-07
IncF	11893	3.70968e-06
IncF	11893	2.83582e-05
IncF	11893	1.92308e-05
IncF	11893	4.70588e-05
IncF	11893	1.35135e-07
IncF	11893	9.6e-06
IncF	11893	1.45455e-06
IncI1	165	0.0141139
IncI1	165	0.0141368
IncI1	165	0.0151689
IncI1	165	0.0116835
IncI1	165	0.0102959
IncI1	165	0.011278
IncI1	165	0.00291771
IncI1	165	0.00276688
IncI1	165	0.00262181
IncI1	165	0.00490909
IncI1	165	0.00485126
IncI1	165	0.00476615
IncI1	165	0.00149871
IncI1	165	0.00206557
IncI1	165	0.00193989
IncI1	165	0.00588933
IncI1	165	0.0056
IncI1	165	0.00557621
IncI1	165	0.00305648
IncI1	165	0.00204403
IncI1	165	0.00238806
IncI1	165	0.0102179
IncI1	165	0.0125467
IncI1	165	0.0110072
IncI1	165	0.00539855
IncI1	165	0.00496403
IncI1	165	0.00495935
IncI1	165	0.00376471
IncI1	165	0.004
IncI1	165	0.00467442
IncI1	165	0.000241667
IncI1	165	0.000413333
IncI1	165	0.0003
IncI1	165	0.00449091
IncI1	165	0.00580488
IncI1	165	0.00597368
IncI1	11138	0.000168345
IncI1	11138	0.000159559
IncI1	11138	0.000126667
IncI1	11138	4.61538e-05
IncI1	11138	4.87805e-05
IncI1	11138	6.47799e-05
IncI1	11138	3.76984e-05
IncI1	11138	5.06726e-05
IncI1	11138	3.78049e-05
IncI1	11138	0.00113636
IncI1	11138	0.00418605
IncI1	11138	0.00391304
IncI1	11138	0.00566667
IncI1	11138	0.00422222
IncI1	11138	0.0120968
IncI1	11138	0.0113208
IncI1	11138	0.0159574
IncI1	11138	0.00666667
IncI1	11138	0.002
IncI1	11138	0.00194715
IncI1	11138	0.00193089
IncI1	11138	0.00213178
IncI1	11138	0.0017929
IncI1	11138	0.001625
IncI1	11138	0.00310127
IncI1	11138	0.00254651
IncI1	11138	0.00285897
IncI1	11138	0.000317259
IncI1	11138	0.000317347
IncI1	11138	0.000286792
IncI1	11138	0.000381944
IncI1	11138	0.000258065
IncI1	11138	0.000203791
IncI1	11138	0.000306358
IncI1	11138	0.0002
IncI1	11138	0.000223602
IncI1	11138	2.0438e-05
IncI1	11138	1.91489e-05
IncI1	11138	1.53125e-05
IncI1	11138	1.28169e-05
IncI1	11138	1.11377e-05
IncI1	11138	1.16667e-05
IncI1	11138	8.54167e-06
IncI1	11138	9.95e-06
IncI1	11138	8.81579e-06
IncI1	11138	3.93277e-05
IncI1	11138	3.95e-05
IncI1	11138	3.48148e-05
IncI1	11138	2.84302e-05
IncI1	11138	2.6e-05
IncI1	11138	2.90533e-05
IncI1	11138	2.35057e-05
IncI1	11138	2.08867e-05
IncI1	11138	1.92273e-05
IncI1	665	6e-06
IncI1	665	1e-06
IncI1	665	6.25e-06
IncI1	665	5.88235e-07
IncI1	665	1.07143e-05
IncI1	665	9.09091e-06
IncI1	665	8e-05
IncI1	665	4.61538e-05
IncI1	665	2.22222e-05
IncI1	665	0.00413953
IncI1	665	0.00377778
IncI1	665	0.00490385
IncI1	665	0.000128636
IncI1	665	9.90909e-05
IncI1	665	8.84615e-05
IncI1	665	0.000160804
IncI1	665	9.04523e-05
IncI1	665	0.000116751

## Sheet: Colicin production
ST	Isolate	Replicate	K12-Row	C6(ϕ)	B1	P400	5K	S. sonnei 17		Mann-Whitney U test
165	104e2	Rep1	12	12	20	14	12	10		K12-row
165		Rep2	12	14	13	12	15	17		p-value	ST11893	ST165	ST11138	ST665
165		Rep3	12	0	13	13	13	12		ST11893	X	0.0006	0.0003	0.0087
165	86e3	Rep1	12	16	20	16	12	13		ST165	0.0006	X	0.0004	0.0329
165		Rep2	23	13	12	14	15	14		ST11138	0.0003	0.0004	X	0.1729
165		Rep3	11	0	12	15	13	12		ST665	0.0087	0.0329	0.1729	X
165	92e1	Rep1	6	4	0	4	0	0
165		Rep2	7	2	2	3	0	0		Mann-Whitney U test
165		Rep3	4	2	3	4	0	0		C6(ϕ)
165	97e1	Rep1	14	2	20	17	6	15		p-value	ST11893	ST165	ST11138	ST665
165		Rep2	12	4	17	15	5	12		ST11893	X	0.0379	0.0109	0.1182
165		Rep3	13	4	16	13	7	14		ST165	0.0379	X	< 0.00001	0.0198
665	77e1	Rep1	17	20	20	20	12	20		ST11138	0.0109	< 0.00001	X	0.8399
665		Rep2	17	16	15	15	15	13		ST665	0.1182	0.0198	0.8399	X
665		Rep3	15	15	15	17	13	11
11138	102e1	Rep1	10	18	18	14	14	14		Mann-Whitney U test
11138		Rep2	13	15	19	17	15	14		B1
11138		Rep3	14	17	15	15	16	15		p-value	ST11893	ST165	ST11138	ST665
11138	103e2	Rep1	24	22	20	23	20	20		ST11893	X	0.9244	0.0156	0.5021
11138		Rep2	25	23	26	25	25	24		ST165	0.9244	X	0.0007	0.3809
11138		Rep3	25	25	27	23	25	25		ST11138	0.0156	0.0007	X	0.0848
11138	79e2	Rep1	23	20	25	24	22	20		ST665	0.5021	0.3809	0.0848	X
11138		Rep2	21	19	18	22	17	16
11138		Rep3	19	21	22	24	18	19		Mann-Whitney U test
11138	80e1	Rep1	22	14	20	20	19	20		P400
11138		Rep2	21	20	23	25	18	25		p-value	ST11893	ST165	ST11138	ST665
11138		Rep3	21	17	20	25	21	19		ST11893	X	0.1416	0.0003	0.0219
11138	88e1	Rep1	26	14	25	23	20	21		ST165	0.1416	X	< 0.00001	0.0418
11138		Rep2	16	15	21	19	18	12		ST11138	0.0003	< 0.00001	X	0.0859
11138		Rep3	21	14	19	21	17	18		ST665	0.0219	0.0418	0.0859	X
11138	94e4	Rep1	18	18	22	22	20	18
11138		Rep2	16	13	19	18	16	14		Mann-Whitney U test
11138		Rep3	19	16	19	24	17	16		5K
11893	74e5	Rep1	0	15	10	12	0	0		p-value	ST11893	ST165	ST11138	ST665
11893		Rep2	0	17	0	12	0	0		ST11893	X	0.0079	0.0003	0.0091
11893		Rep3	0	12	20	12	0	0		ST165	0.0079	X	< 0.00001	0.2132
11893	82e1	Rep1	0	12	20	12	0	0		ST11138	0.0003	< 0.00001	X	0.0116
11893		Rep2	0	14	15	11	0	0		ST665	0.0091	0.2132	0.0116	X
11893		Rep3	0	11	10	10	0	0
										Mann-Whitney U test
										S. sonnei 17
										p-value	ST11893	ST165	ST11138	ST665
										ST11893	X	0.0078	0.0003	0.0091
										ST165	0.0078	X	0.0002	0.4665
										ST11138	0.0003	0.0002	X	0.1888
										ST665	0.0091	0.4665	0.1888	X
