# Supplementary material for: From ecology to evolution: plasmid- and colicin-mediated persistence of antibiotic-resistant Escherichia coli in gulls
Source: mSystems. 2025 Dec 29;11(2):e01663-25. doi: 10.1128/msystems.01663-25 (PMC12911396; doi:10.1128/msystems.01663-25)
Supplement: Table S3 — SNP matrix of different sequence types. [file msystems.01663-25-s0009.xlsx]

## Sheet: ST11138
snp-dists 0.8.2	Gull	Date	RMSe102_3	RMSe103_2	RMSe79_2	RMSe79_3	RMSe79_4	RMSe80_1	RMSe80_2	RMSe81_5	RMSe82_3	RMSe83_1	RMSe84_5	RMSe85_2	RMSe88_1	RMSe89_1	RMSe89_4	RMSe90_1	RMSe90_5	RMSe91_1	RMSe91_2	RMSe94_1	RMSe94_2	RMSe_102_1	RMSe_102_4	RMSe_80_4	RMSe_80_5	RMSe_85_4	RMSe_88_2	RMSe_88_3	RMSe_89_5	RMSe_90_3	RMSe_94_4	RMSe_94_5
Gull			358 U	332 U	336 U	336 U	336 U	346 U	346 U	351 U	358 U	332 U	336 U	346 U	332 U	336 U	336 U	346 U	346 U	351 U	351 U	336 U	336 U	358 U	358 U	346 U	346 U	346 U	332 U	332 U	336 U	346 U	336 U	336 U
Date			2018-08-02	2018-08-13	2018-06-07	2018-06-07	2018-06-07	2018-06-07	2018-06-07	2018-06-07	2018-06-07	2018-06-21	2018-06-21	2018-06-21	2018-07-05	2018-07-05	2018-07-05	2018-07-05	2018-07-05	2018-07-05	2018-07-05	2018-07-19	2018-07-19	2018-08-02	2018-08-02	2018-06-07	2018-06-07	2018-06-21	2018-07-05	2018-07-05	2018-07-05	2018-07-05	2018-07-19	2018-07-19
RMSe102_3	358 U	2018-08-02	0	39	208	82	369	385	382	211	373	314	314	323	128	50	327	62	325	325	49	398	375	351	345	369	73	320	154	137	52	67	391	399
RMSe103_2	332 U	2018-08-13	39	0	228	92	374	380	378	229	368	315	310	331	127	62	323	63	328	331	71	392	386	341	336	372	102	308	148	145	74	80	394	395
RMSe79_2	336 U	2018-06-07	208	228	0	252	662	670	674	3	660	609	606	615	419	216	613	227	618	617	221	682	666	635	628	662	244	602	446	431	224	234	684	691
RMSe79_3	336 U	2018-06-07	82	92	252	0	68	80	83	253	66	115	117	136	172	82	132	90	138	140	81	199	196	146	140	68	31	111	196	185	86	109	204	198
RMSe79_4	336 U	2018-06-07	369	374	662	68	0	29	23	663	18	261	258	274	116	397	282	382	271	274	390	351	330	296	293	12	77	262	136	123	387	394	347	340
RMSe80_1	346 U	2018-06-07	385	380	670	80	29	0	10	673	18	277	272	270	109	397	254	388	268	271	403	325	348	275	279	22	73	270	93	117	400	375	328	329
RMSe80_2	346 U	2018-06-07	382	378	674	83	23	10	0	677	27	272	266	261	124	402	259	386	258	261	403	330	344	277	281	23	69	272	117	142	400	379	324	323
RMSe81_5	351 U	2018-06-07	211	229	3	253	663	673	677	0	661	608	609	614	420	219	616	230	617	616	224	683	665	638	629	663	247	605	447	430	225	237	685	694
RMSe82_3	358 U	2018-06-07	373	368	660	66	18	18	27	661	0	261	261	282	116	383	270	377	282	286	390	339	336	292	284	8	83	259	138	131	389	392	342	346
RMSe83_1	332 U	2018-06-21	314	315	609	115	261	277	272	608	261	0	6	21	63	336	35	324	31	31	331	104	87	49	39	259	130	12	89	76	328	345	97	97
RMSe84_5	336 U	2018-06-21	314	310	606	117	258	272	266	609	261	6	0	26	63	334	30	318	30	33	332	101	88	45	42	257	128	6	85	81	329	339	96	91
RMSe85_2	346 U	2018-06-21	323	331	615	136	274	270	261	614	282	21	26	0	81	351	24	340	12	12	352	91	95	42	37	278	118	30	82	89	347	324	86	90
RMSe88_1	332 U	2018-07-05	128	127	419	172	116	109	124	420	116	63	63	81	0	150	87	136	85	85	147	154	140	101	91	110	182	67	19	8	142	156	149	149
RMSe89_1	336 U	2018-07-05	50	62	216	82	397	397	402	219	383	336	334	351	150	0	339	16	353	357	15	408	407	365	357	387	91	330	174	167	18	31	413	419
RMSe89_4	336 U	2018-07-05	327	323	613	132	282	254	259	616	270	35	30	24	87	339	0	330	14	18	350	79	103	34	37	274	122	28	82	105	347	318	82	88
RMSe90_1	346 U	2018-07-05	62	63	227	90	382	388	386	230	377	324	318	340	136	16	330	0	338	341	28	401	396	349	346	381	101	316	158	154	31	39	404	403
RMSe90_5	346 U	2018-07-05	325	328	618	138	271	268	258	617	282	31	30	12	85	353	14	338	0	5	355	91	96	41	43	278	119	36	79	93	350	323	86	87
RMSe91_1	351 U	2018-07-05	325	331	617	140	274	271	261	616	286	31	33	12	85	357	18	341	5	0	354	95	95	42	42	282	118	39	82	93	349	326	87	90
RMSe91_2	351 U	2018-07-05	49	71	221	81	390	403	403	224	390	331	332	352	147	15	350	28	355	354	0	417	404	368	361	384	86	334	171	162	9	44	413	412
RMSe94_1	336 U	2018-07-19	398	392	682	199	351	325	330	683	339	104	101	91	154	408	79	401	91	95	417	0	28	105	104	339	193	95	151	174	414	387	7	13
RMSe94_2	336 U	2018-07-19	375	386	666	196	330	348	344	665	336	87	88	95	140	407	103	396	96	95	404	28	0	125	118	332	188	94	165	148	399	403	20	29
RMSe_102_1	358 U	2018-08-02	351	341	635	146	296	275	277	638	292	49	45	42	101	365	34	349	41	42	368	105	125	0	4	296	144	43	96	119	365	342	105	102
RMSe_102_4	358 U	2018-08-02	345	336	628	140	293	279	281	629	284	39	42	37	91	357	37	346	43	42	361	104	118	4	0	288	146	38	98	109	358	344	107	106
RMSe_80_4	346 U	2018-06-07	369	372	662	68	12	22	23	663	8	259	257	278	110	387	274	381	278	282	384	339	332	296	288	0	79	259	134	129	381	394	338	340
RMSe_80_5	346 U	2018-06-07	73	102	244	31	77	73	69	247	83	130	128	118	182	91	122	101	119	118	86	193	188	144	146	79	0	134	186	192	91	89	185	192
RMSe_85_4	346 U	2018-06-21	320	308	602	111	262	270	272	605	259	12	6	30	67	330	28	316	36	39	334	95	94	43	38	259	134	0	91	87	330	335	102	95
RMSe_88_2	332 U	2018-07-05	154	148	446	196	136	93	117	447	138	89	85	82	19	174	82	158	79	82	171	151	165	96	98	134	186	91	0	25	168	151	145	142
RMSe_88_3	332 U	2018-07-05	137	145	431	185	123	117	142	430	131	76	81	89	8	167	105	154	93	93	162	174	148	119	109	129	192	87	25	0	159	168	167	167
RMSe_89_5	336 U	2018-07-05	52	74	224	86	387	400	400	225	389	328	329	347	142	18	347	31	350	349	9	414	399	365	358	381	91	330	168	159	0	39	410	411
RMSe_90_3	346 U	2018-07-05	67	80	234	109	394	375	379	237	392	345	339	324	156	31	318	39	323	326	44	387	403	342	344	394	89	335	151	168	39	0	391	396
RMSe_94_4	336 U	2018-07-19	391	394	684	204	347	328	324	685	342	97	96	86	149	413	82	404	86	87	413	7	20	105	107	338	185	102	145	167	410	391	0	9
RMSe_94_5	336 U	2018-07-19	399	395	691	198	340	329	323	694	346	97	91	90	149	419	88	403	87	90	412	13	29	102	106	340	192	95	142	167	411	396	9	0

## Sheet: ST11893
snp-dists 0.8.2	Gull	Date	RMSe74_1	RMSe74_4	RMSe76_1	RMSe77_5	RMSe78_2	RMSe81_3	RMSe82_1	RMSe82_2	RMSe_74_5	RMSe_76_2	RMSe_76_3
Gull			336 U	336 U	351 U	358 U	332 U	351 U	358 U	358 U	336 U	351 U	351 U
Date			Mušov (1.6.2018)	Mušov (1.6.2018)	Mušov (1.6.2018)	Mušov (1.6.2018)	2018-06-07	2018-06-07	2018-06-07	2018-06-07	Mušov (1.6.2018)	Mušov (1.6.2018)	Mušov (1.6.2018)
RMSe74_1	336 U	Mušov (1.6.2018)	0	4	3	9	5	6	6	5	4	2	11
RMSe74_4	336 U	Mušov (1.6.2018)	4	0	5	8	3	4	6	5	4	4	11
RMSe76_1	351 U	Mušov (1.6.2018)	3	5	0	5	4	3	3	4	3	3	8
RMSe77_5	358 U	Mušov (1.6.2018)	9	8	5	0	5	6	5	8	6	8	11
RMSe78_2	332 U	2018-06-07	5	3	4	5	0	3	3	4	1	3	8
RMSe81_3	351 U	2018-06-07	6	4	3	6	3	0	4	5	4	4	9
RMSe82_1	358 U	2018-06-07	6	6	3	5	3	4	0	5	4	6	9
RMSe82_2	358 U	2018-06-07	5	5	4	8	4	5	5	0	5	5	12
RMSe_74_5	336 U	Mušov (1.6.2018)	4	4	3	6	1	4	4	5	0	4	9
RMSe_76_2	351 U	Mušov (1.6.2018)	2	4	3	8	3	4	6	5	4	0	11
RMSe_76_3	351 U	Mušov (1.6.2018)	11	11	8	11	8	9	9	12	9	11	0

## Sheet: ST165
snp-dists 0.8.2	Gull	Date	RMSe104_2	RMSe83_2	RMSe86_3	RMSe87_3	RMSe92_1	RMSe97_1	RMSe97_5
Gull			336 U	332 U	351 U	358 U	358 U	358 U	358 U
Date			2018-08-13	2018-06-21	2018-06-21	2018-06-21	2018-07-05	2018-07-19	2018-07-19
RMSe104_2	336 U	2018-08-13	0	75	63	67	66	39	135
RMSe83_2	332 U	2018-06-21	75	0	18	29	19	56	202
RMSe86_3	351 U	2018-06-21	63	18	0	8	11	48	192
RMSe87_3	358 U	2018-06-21	67	29	8	0	15	50	190
RMSe92_1	358 U	2018-07-05	66	19	11	15	0	49	193
RMSe97_1	358 U	2018-07-19	39	56	48	50	49	0	158
RMSe97_5	358 U	2018-07-19	135	202	192	190	193	158	0

## Sheet: ST665
snp-dists 0.8.2	Gull	Date	RMSe77_1	RMSe77_4
Gull			358 U	358 U
Date			Mušov (1.6.2018)	Mušov (1.6.2018)
RMSe77_1	358 U	Mušov (1.6.2018)	0	95
RMSe77_4	358 U	Mušov (1.6.2018)	95	0
