# Supplementary material for: From ecology to evolution: plasmid- and colicin-mediated persistence of antibiotic-resistant Escherichia coli in gulls
Source: mSystems. 2025 Dec 29;11(2):e01663-25. doi: 10.1128/msystems.01663-25 (PMC12911396; doi:10.1128/msystems.01663-25)
Supplement: Table S4 — SNP matrix of different plasmids. [file msystems.01663-25-s0010.xlsx]

## Sheet: F24AB1
snp-dists 0.8.2	RMSe_102e1	RMSe_102e3	RMSe_102e4	RMSe_79e2	RMSe_79e3	RMSe_79e4	RMSe_80e1	RMSe_80e2	RMSe_80e4	RMSe_80e5	RMSe_81e2	RMSe_81e5	RMSe_82e3	RMSe_83e1	RMSe_84e5	RMSe_85e2	RMSe_85e4	RMSe_88e1	RMSe_88e2	RMSe_88e3	RMSe_89e1	RMSe_89e4	RMSe_89e5	RMSe_90e1	RMSe_90e3	RMSe_90e5	RMSe_91e1	RMSe_91e2	RMSe_94e1	RMSe_94e2	RMSe_94e4	RMSe_94e5	Reference
RMSe_102e1	0	0	0	0	0	0	0	0	0	0	884	0	0	0	0	0	0	0	0	0	0	0	0	0	0	0	0	0	0	0	0	0	0
RMSe_102e3	0	0	0	0	0	0	0	0	0	0	884	0	0	0	0	0	0	0	0	0	0	0	0	0	0	0	0	0	0	0	0	0	0
RMSe_102e4	0	0	0	0	0	0	0	0	0	0	884	0	0	0	0	0	0	0	0	0	0	0	0	0	0	0	0	0	0	0	0	0	0
RMSe_79e2	0	0	0	0	0	0	0	0	0	0	884	0	0	0	0	0	0	0	0	0	0	0	0	0	0	0	0	0	0	0	0	0	0
RMSe_79e3	0	0	0	0	0	0	0	0	0	0	884	0	0	0	0	0	0	0	0	0	0	0	0	0	0	0	0	0	0	0	0	0	0
RMSe_79e4	0	0	0	0	0	0	0	0	0	0	884	0	0	0	0	0	0	0	0	0	0	0	0	0	0	0	0	0	0	0	0	0	0
RMSe_80e1	0	0	0	0	0	0	0	0	0	0	884	0	0	0	0	0	0	0	0	0	0	0	0	0	0	0	0	0	0	0	0	0	0
RMSe_80e2	0	0	0	0	0	0	0	0	0	0	884	0	0	0	0	0	0	0	0	0	0	0	0	0	0	0	0	0	0	0	0	0	0
RMSe_80e4	0	0	0	0	0	0	0	0	0	0	884	0	0	0	0	0	0	0	0	0	0	0	0	0	0	0	0	0	0	0	0	0	0
RMSe_80e5	0	0	0	0	0	0	0	0	0	0	884	0	0	0	0	0	0	0	0	0	0	0	0	0	0	0	0	0	0	0	0	0	0
RMSe_81e2	884	884	884	884	884	884	884	884	884	884	0	884	884	884	884	884	884	884	884	884	884	884	884	884	884	883	884	882	884	884	884	884	884
RMSe_81e5	0	0	0	0	0	0	0	0	0	0	884	0	0	0	0	0	0	0	0	0	0	0	0	0	0	0	0	0	0	0	0	0	0
RMSe_82e3	0	0	0	0	0	0	0	0	0	0	884	0	0	0	0	0	0	0	0	0	0	0	0	0	0	0	0	0	0	0	0	0	0
RMSe_83e1	0	0	0	0	0	0	0	0	0	0	884	0	0	0	0	0	0	0	0	0	0	0	0	0	0	0	0	0	0	0	0	0	0
RMSe_84e5	0	0	0	0	0	0	0	0	0	0	884	0	0	0	0	0	0	0	0	0	0	0	0	0	0	0	0	0	0	0	0	0	0
RMSe_85e2	0	0	0	0	0	0	0	0	0	0	884	0	0	0	0	0	0	0	0	0	0	0	0	0	0	0	0	0	0	0	0	0	0
RMSe_85e4	0	0	0	0	0	0	0	0	0	0	884	0	0	0	0	0	0	0	0	0	0	0	0	0	0	0	0	0	0	0	0	0	0
RMSe_88e1	0	0	0	0	0	0	0	0	0	0	884	0	0	0	0	0	0	0	0	0	0	0	0	0	0	0	0	0	0	0	0	0	0
RMSe_88e2	0	0	0	0	0	0	0	0	0	0	884	0	0	0	0	0	0	0	0	0	0	0	0	0	0	0	0	0	0	0	0	0	0
RMSe_88e3	0	0	0	0	0	0	0	0	0	0	884	0	0	0	0	0	0	0	0	0	0	0	0	0	0	0	0	0	0	0	0	0	0
RMSe_89e1	0	0	0	0	0	0	0	0	0	0	884	0	0	0	0	0	0	0	0	0	0	0	0	0	0	0	0	0	0	0	0	0	0
RMSe_89e4	0	0	0	0	0	0	0	0	0	0	884	0	0	0	0	0	0	0	0	0	0	0	0	0	0	0	0	0	0	0	0	0	0
RMSe_89e5	0	0	0	0	0	0	0	0	0	0	884	0	0	0	0	0	0	0	0	0	0	0	0	0	0	0	0	0	0	0	0	0	0
RMSe_90e1	0	0	0	0	0	0	0	0	0	0	884	0	0	0	0	0	0	0	0	0	0	0	0	0	0	0	0	0	0	0	0	0	0
RMSe_90e3	0	0	0	0	0	0	0	0	0	0	884	0	0	0	0	0	0	0	0	0	0	0	0	0	0	0	0	0	0	0	0	0	0
RMSe_90e5	0	0	0	0	0	0	0	0	0	0	883	0	0	0	0	0	0	0	0	0	0	0	0	0	0	0	0	0	0	0	0	0	0
RMSe_91e1	0	0	0	0	0	0	0	0	0	0	884	0	0	0	0	0	0	0	0	0	0	0	0	0	0	0	0	0	0	0	0	0	0
RMSe_91e2	0	0	0	0	0	0	0	0	0	0	882	0	0	0	0	0	0	0	0	0	0	0	0	0	0	0	0	0	0	0	0	0	0
RMSe_94e1	0	0	0	0	0	0	0	0	0	0	884	0	0	0	0	0	0	0	0	0	0	0	0	0	0	0	0	0	0	0	0	0	0
RMSe_94e2	0	0	0	0	0	0	0	0	0	0	884	0	0	0	0	0	0	0	0	0	0	0	0	0	0	0	0	0	0	0	0	0	0
RMSe_94e4	0	0	0	0	0	0	0	0	0	0	884	0	0	0	0	0	0	0	0	0	0	0	0	0	0	0	0	0	0	0	0	0	0
RMSe_94e5	0	0	0	0	0	0	0	0	0	0	884	0	0	0	0	0	0	0	0	0	0	0	0	0	0	0	0	0	0	0	0	0	0
Reference	0	0	0	0	0	0	0	0	0	0	884	0	0	0	0	0	0	0	0	0	0	0	0	0	0	0	0	0	0	0	0	0	0

## Sheet: F34AB
snp-dists 0.8.2	RMSe74.1	RMSe74.4	RMSe76.1	RMSe77.5	RMSe78.2	RMSe81.3	RMSe82.1	RMSe82.2	RMSe_76_2	RMSe_76_3	Reference
RMSe74.1	0	1	0	0	0	0	0	0	0	0	0
RMSe74.4	1	0	1	1	1	1	1	1	1	1	1
RMSe76.1	0	1	0	0	0	0	0	0	0	0	0
RMSe77.5	0	1	0	0	0	0	0	0	0	0	0
RMSe78.2	0	1	0	0	0	0	0	0	0	0	0
RMSe81.3	0	1	0	0	0	0	0	0	0	0	0
RMSe82.1	0	1	0	0	0	0	0	0	0	0	0
RMSe82.2	0	1	0	0	0	0	0	0	0	0	0
RMSe_76_2	0	1	0	0	0	0	0	0	0	0	0
RMSe_76_3	0	1	0	0	0	0	0	0	0	0	0
Reference	0	1	0	0	0	0	0	0	0	0	0

## Sheet: IncI1
snp-dists 0.8.2	RMSe_102e1	RMSe_102e3	RMSe_102e4	RMSe_103e2	RMSe_77e1	RMSe_77e4	RMSe_79e2	RMSe_79e3	RMSe_79e4	RMSe_80e1	RMSe_80e2	RMSe_80e4	RMSe_80e5	RMSe_81e2	RMSe_81e5	RMSe_82e3	RMSe_83e1	RMSe_83e2	RMSe_83e3	RMSe_83e5	RMSe_84e1	RMSe_84e3	RMSe_84e5	RMSe_85e1	RMSe_85e2	RMSe_85e4	RMSe_86e2	RMSe_86e3	RMSe_87e1	RMSe_87e2	RMSe_87e3	RMSe_87e4	RMSe_88e1	RMSe_88e2	RMSe_88e3	RMSe_89e1	RMSe_89e4	RMSe_89e5	RMSe_90e1	RMSe_90e3	RMSe_90e5	RMSe_91e1	RMSe_91e2	RMSe_92e1	RMSe_94e1	RMSe_94e2	RMSe_94e4	RMSe_94e5	RMSe_97e1
RMSe_102e1	0	10	0	3	7	7	1	0	0	0	0	0	0	1	0	1	0	4	2	4	2	2	0	2	0	0	2	4	4	4	4	2	0	0	0	0	0	0	0	0	0	0	0	3	0	2	0	0	3
RMSe_102e3	10	0	8	0	22	20	11	8	12	11	11	8	10	12	11	11	15	25	15	17	15	15	11	15	13	11	15	22	17	17	19	15	11	11	11	11	11	16	11	11	11	11	11	20	10	12	10	10	24
RMSe_102e4	0	8	0	1	5	5	1	0	0	0	0	0	0	1	0	1	0	4	2	4	2	2	0	2	0	0	2	4	4	4	4	2	0	0	0	0	0	0	0	0	0	0	0	3	0	2	0	0	3
RMSe_103e2	3	0	1	0	16	14	4	1	5	4	4	1	4	8	4	5	8	20	8	12	8	8	4	8	6	4	8	17	12	12	14	8	4	4	4	4	4	9	4	4	4	4	4	15	3	5	3	3	19
RMSe_77e1	7	22	5	16	0	0	8	5	8	8	8	5	8	7	8	9	8	8	6	8	8	8	8	8	8	8	8	8	8	8	8	8	8	8	8	8	8	8	8	8	8	8	8	6	7	9	7	7	7
RMSe_77e4	7	20	5	14	0	0	8	5	8	8	8	5	8	7	8	9	8	8	6	8	8	8	8	8	8	8	8	8	8	8	8	8	8	8	8	8	8	8	8	8	8	8	8	6	7	9	7	7	7
RMSe_79e2	1	11	1	4	8	8	0	1	1	1	1	1	1	2	1	2	1	5	3	5	3	3	1	3	1	1	3	5	5	5	5	3	1	1	1	1	1	1	1	1	1	1	1	4	1	3	1	1	4
RMSe_79e3	0	8	0	1	5	5	1	0	0	0	0	0	0	1	0	1	0	4	2	4	2	2	0	2	0	0	2	4	4	4	4	2	0	0	0	0	0	0	0	0	0	0	0	3	0	2	0	0	3
RMSe_79e4	0	12	0	5	8	8	1	0	0	0	0	0	0	1	1	1	0	4	2	4	2	2	0	2	0	0	2	4	4	4	4	2	0	0	0	0	0	0	0	0	0	0	0	3	0	2	0	0	3
RMSe_80e1	0	11	0	4	8	8	1	0	0	0	0	0	0	1	1	1	0	4	2	4	2	2	0	2	0	0	2	4	4	4	4	2	0	0	0	0	0	0	0	0	0	0	0	3	0	2	0	0	3
RMSe_80e2	0	11	0	4	8	8	1	0	0	0	0	0	0	1	1	1	0	4	2	4	2	2	0	2	0	0	2	4	4	4	4	2	0	0	0	0	0	0	0	0	0	0	0	3	0	2	0	0	3
RMSe_80e4	0	8	0	1	5	5	1	0	0	0	0	0	0	1	0	1	0	4	2	4	2	2	0	2	0	0	2	4	4	4	4	2	0	0	0	0	0	0	0	0	0	0	0	3	0	2	0	0	3
RMSe_80e5	0	10	0	4	8	8	1	0	0	0	0	0	0	1	1	1	0	4	2	4	2	2	0	2	0	0	2	4	4	4	4	2	0	0	0	0	0	0	0	0	0	0	0	3	0	2	0	0	3
RMSe_81e2	1	12	1	8	7	7	2	1	1	1	1	1	1	0	2	2	1	3	1	3	1	1	1	1	1	1	1	3	3	3	3	1	1	1	1	1	1	1	1	1	1	1	1	2	1	3	1	1	2
RMSe_81e5	0	11	0	4	8	8	1	0	1	1	1	0	1	2	0	2	1	5	3	5	3	3	1	3	1	1	3	5	5	5	5	3	1	1	1	1	1	1	1	1	1	1	1	3	0	2	0	0	4
RMSe_82e3	1	11	1	5	9	9	2	1	1	1	1	1	1	2	2	0	1	5	3	5	3	3	1	3	1	1	3	5	5	5	5	3	1	1	1	1	1	1	1	1	1	1	1	4	1	3	1	1	4
RMSe_83e1	0	15	0	8	8	8	1	0	0	0	0	0	0	1	1	1	0	4	2	4	2	2	0	2	0	0	2	4	4	4	4	2	0	0	0	0	0	0	0	0	0	0	0	3	0	2	0	0	3
RMSe_83e2	4	25	4	20	8	8	5	4	4	4	4	4	4	3	5	5	4	0	2	0	4	4	4	4	4	4	4	0	0	0	0	4	4	4	4	4	4	4	4	4	4	4	4	1	4	6	4	4	1
RMSe_83e3	2	15	2	8	6	6	3	2	2	2	2	2	2	1	3	3	2	2	0	2	2	2	2	2	2	2	2	2	2	2	2	2	2	2	2	2	2	2	2	2	2	2	2	1	2	4	2	2	1
RMSe_83e5	4	17	4	12	8	8	5	4	4	4	4	4	4	3	5	5	4	0	2	0	4	4	4	4	4	4	4	0	0	0	0	4	4	4	4	4	4	4	4	4	4	4	4	1	4	6	4	4	1
RMSe_84e1	2	15	2	8	8	8	3	2	2	2	2	2	2	1	3	3	2	4	2	4	0	0	2	0	2	2	0	4	4	4	4	0	2	2	2	2	2	2	2	2	2	2	2	3	2	4	2	2	3
RMSe_84e3	2	15	2	8	8	8	3	2	2	2	2	2	2	1	3	3	2	4	2	4	0	0	2	0	2	2	0	4	4	4	4	0	2	2	2	2	2	2	2	2	2	2	2	3	2	4	2	2	3
RMSe_84e5	0	11	0	4	8	8	1	0	0	0	0	0	0	1	1	1	0	4	2	4	2	2	0	2	0	0	2	4	4	4	4	2	0	0	0	0	0	0	0	0	0	0	0	3	0	2	0	0	3
RMSe_85e1	2	15	2	8	8	8	3	2	2	2	2	2	2	1	3	3	2	4	2	4	0	0	2	0	2	2	0	4	4	4	4	0	2	2	2	2	2	2	2	2	2	2	2	3	2	4	2	2	3
RMSe_85e2	0	13	0	6	8	8	1	0	0	0	0	0	0	1	1	1	0	4	2	4	2	2	0	2	0	0	2	4	4	4	4	2	0	0	0	0	0	0	0	0	0	0	0	3	0	2	0	0	3
RMSe_85e4	0	11	0	4	8	8	1	0	0	0	0	0	0	1	1	1	0	4	2	4	2	2	0	2	0	0	2	4	4	4	4	2	0	0	0	0	0	0	0	0	0	0	0	3	0	2	0	0	3
RMSe_86e2	2	15	2	8	8	8	3	2	2	2	2	2	2	1	3	3	2	4	2	4	0	0	2	0	2	2	0	4	4	4	4	0	2	2	2	2	2	2	2	2	2	2	2	3	2	4	2	2	3
RMSe_86e3	4	22	4	17	8	8	5	4	4	4	4	4	4	3	5	5	4	0	2	0	4	4	4	4	4	4	4	0	0	0	0	4	4	4	4	4	4	4	4	4	4	4	4	1	4	6	4	4	1
RMSe_87e1	4	17	4	12	8	8	5	4	4	4	4	4	4	3	5	5	4	0	2	0	4	4	4	4	4	4	4	0	0	0	0	4	4	4	4	4	4	4	4	4	4	4	4	1	4	6	4	4	1
RMSe_87e2	4	17	4	12	8	8	5	4	4	4	4	4	4	3	5	5	4	0	2	0	4	4	4	4	4	4	4	0	0	0	0	4	4	4	4	4	4	4	4	4	4	4	4	1	4	6	4	4	1
RMSe_87e3	4	19	4	14	8	8	5	4	4	4	4	4	4	3	5	5	4	0	2	0	4	4	4	4	4	4	4	0	0	0	0	4	4	4	4	4	4	4	4	4	4	4	4	1	4	6	4	4	1
RMSe_87e4	2	15	2	8	8	8	3	2	2	2	2	2	2	1	3	3	2	4	2	4	0	0	2	0	2	2	0	4	4	4	4	0	2	2	2	2	2	2	2	2	2	2	2	3	2	4	2	2	3
RMSe_88e1	0	11	0	4	8	8	1	0	0	0	0	0	0	1	1	1	0	4	2	4	2	2	0	2	0	0	2	4	4	4	4	2	0	0	0	0	0	0	0	0	0	0	0	3	0	2	0	0	3
RMSe_88e2	0	11	0	4	8	8	1	0	0	0	0	0	0	1	1	1	0	4	2	4	2	2	0	2	0	0	2	4	4	4	4	2	0	0	0	0	0	0	0	0	0	0	0	3	0	2	0	0	3
RMSe_88e3	0	11	0	4	8	8	1	0	0	0	0	0	0	1	1	1	0	4	2	4	2	2	0	2	0	0	2	4	4	4	4	2	0	0	0	0	0	0	0	0	0	0	0	3	0	2	0	0	3
RMSe_89e1	0	11	0	4	8	8	1	0	0	0	0	0	0	1	1	1	0	4	2	4	2	2	0	2	0	0	2	4	4	4	4	2	0	0	0	0	0	0	0	0	0	0	0	3	0	2	0	0	3
RMSe_89e4	0	11	0	4	8	8	1	0	0	0	0	0	0	1	1	1	0	4	2	4	2	2	0	2	0	0	2	4	4	4	4	2	0	0	0	0	0	0	0	0	0	0	0	3	0	2	0	0	3
RMSe_89e5	0	16	0	9	8	8	1	0	0	0	0	0	0	1	1	1	0	4	2	4	2	2	0	2	0	0	2	4	4	4	4	2	0	0	0	0	0	0	0	0	0	0	0	3	0	2	0	0	3
RMSe_90e1	0	11	0	4	8	8	1	0	0	0	0	0	0	1	1	1	0	4	2	4	2	2	0	2	0	0	2	4	4	4	4	2	0	0	0	0	0	0	0	0	0	0	0	3	0	2	0	0	3
RMSe_90e3	0	11	0	4	8	8	1	0	0	0	0	0	0	1	1	1	0	4	2	4	2	2	0	2	0	0	2	4	4	4	4	2	0	0	0	0	0	0	0	0	0	0	0	3	0	2	0	0	3
RMSe_90e5	0	11	0	4	8	8	1	0	0	0	0	0	0	1	1	1	0	4	2	4	2	2	0	2	0	0	2	4	4	4	4	2	0	0	0	0	0	0	0	0	0	0	0	3	0	2	0	0	3
RMSe_91e1	0	11	0	4	8	8	1	0	0	0	0	0	0	1	1	1	0	4	2	4	2	2	0	2	0	0	2	4	4	4	4	2	0	0	0	0	0	0	0	0	0	0	0	3	0	2	0	0	3
RMSe_91e2	0	11	0	4	8	8	1	0	0	0	0	0	0	1	1	1	0	4	2	4	2	2	0	2	0	0	2	4	4	4	4	2	0	0	0	0	0	0	0	0	0	0	0	3	0	2	0	0	3
RMSe_92e1	3	20	3	15	6	6	4	3	3	3	3	3	3	2	3	4	3	1	1	1	3	3	3	3	3	3	3	1	1	1	1	3	3	3	3	3	3	3	3	3	3	3	3	0	3	5	3	3	0
RMSe_94e1	0	10	0	3	7	7	1	0	0	0	0	0	0	1	0	1	0	4	2	4	2	2	0	2	0	0	2	4	4	4	4	2	0	0	0	0	0	0	0	0	0	0	0	3	0	1	0	0	3
RMSe_94e2	2	12	2	5	9	9	3	2	2	2	2	2	2	3	2	3	2	6	4	6	4	4	2	4	2	2	4	6	6	6	6	4	2	2	2	2	2	2	2	2	2	2	2	5	1	0	0	1	5
RMSe_94e4	0	10	0	3	7	7	1	0	0	0	0	0	0	1	0	1	0	4	2	4	2	2	0	2	0	0	2	4	4	4	4	2	0	0	0	0	0	0	0	0	0	0	0	3	0	0	0	0	3
RMSe_94e5	0	10	0	3	7	7	1	0	0	0	0	0	0	1	0	1	0	4	2	4	2	2	0	2	0	0	2	4	4	4	4	2	0	0	0	0	0	0	0	0	0	0	0	3	0	1	0	0	3
RMSe_97e1	3	24	3	19	7	7	4	3	3	3	3	3	3	2	4	4	3	1	1	1	3	3	3	3	3	3	3	1	1	1	1	3	3	3	3	3	3	3	3	3	3	3	3	0	3	5	3	3	0
RMSe_97e5	3	18	3	13	7	7	4	3	3	3	3	3	3	2	4	4	3	1	1	1	3	3	3	3	3	3	3	1	1	1	1	3	3	3	3	3	3	3	3	3	3	3	3	0	3	5	3	3	0
Reference	3	29	3	22	7	7	4	3	3	3	3	3	3	2	4	4	3	1	1	1	3	3	3	3	3	3	3	1	1	1	1	3	3	3	3	3	3	3	3	3	3	3	3	0	3	5	3	3	0
		2.84967
[truncated: 2 more columns]
